# Supplementary material for: Evidence That PbrSAUR72 Contributes to Iron Deficiency Tolerance in Pears by Facilitating Iron Absorption
Source: Plants (Basel). 2023 May 30;12(11):2173. doi: 10.3390/plants12112173 (PMC10255822; doi:10.3390/plants12112173)
Supplement: Supplementary file 1 [file plants-12-02173-s001.zip]

Archive with 1 entries (1 files):
- plants-2334887-SI.pdf
